# Supplementary material for: No serological evidence for Zika virus infection and low specificity for anti-Zika virus ELISA in malaria positive individuals among pregnant women from Madagascar in 2010
Source: PLoS One. 2017 May 16;12(5):e0176708. doi: 10.1371/journal.pone.0176708 (PMC5433683; doi:10.1371/journal.pone.0176708)
Supplement: S1 File — (XLS) [file pone.0176708.s001.xls]

## Sheet: Sheet1
Ratio_1_IgG	Ratio_2_IgG	Ratio_3_IgG	Ratio_4_IgG	Ratio_1_IgM	Ratio_2_IgM	IgG_dec	iftigg1100	iftigm1100	chik_IgG	Deng_IgG	place6catneu	place2catcoast	pf	placebin
0						0			0	0	2 Manakara	1 coast	0	0 Coast
0						0	pos	pos	1	0	1 Mananjary	1 coast	0	0 Coast
0						0			1	0	2 Manakara	1 coast	0	0 Coast
0						0			0	0	2 Manakara	1 coast	0	0 Coast
0						0	neg	neg	0	0	1 Mananjary	1 coast	0	0 Coast
0						0			0	0	2 Manakara	1 coast	0	0 Coast
0						0			1	0	2 Manakara	1 coast	0	0 Coast
0						0			0	0	2 Manakara	1 coast	0	0 Coast
0						0			0	0	2 Manakara	1 coast	0	0 Coast
0						0			0	0	2 Manakara	1 coast	0	0 Coast
0						0			1	0	2 Manakara	1 coast	0	0 Coast
0						0	pos	neg	1	1	1 Mananjary	1 coast	1	0 Coast
0						0			0	0	2 Manakara	1 coast	0	0 Coast
0						0	pos		1	0	1 Mananjary	1 coast	0	0 Coast
0						0			0	0	2 Manakara	1 coast	1	0 Coast
0						0			1	1	2 Manakara	1 coast	0	0 Coast
0						0			1	0	2 Manakara	1 coast	0	0 Coast
0						0			0	0	2 Manakara	1 coast	0	0 Coast
0						0			0	0	2 Manakara	1 coast	0	0 Coast
0						0	neg		0	0	1 Mananjary	1 coast	1	0 Coast
0						0	pos	pos	1	0	1 Mananjary	1 coast	0	0 Coast
0						0	neg	neg	0	0	1 Mananjary	1 coast	0	0 Coast
0						0			0	0	2 Manakara	1 coast	0	0 Coast
0						0			1	0	2 Manakara	1 coast	0	0 Coast
0						0	neg	neg	0	0	1 Mananjary	1 coast	0	0 Coast
0						0	neg	neg	0	0	1 Mananjary	1 coast	0	0 Coast
0						0			0	0	2 Manakara	1 coast	0	0 Coast
0						0			1	0	2 Manakara	1 coast	0	0 Coast
0						0			0	0	2 Manakara	1 coast	1	0 Coast
0						0			0	0	2 Manakara	1 coast	0	0 Coast
0						0	neg		0	0	1 Mananjary	1 coast	1	0 Coast
0						0			1	0	2 Manakara	1 coast	0	0 Coast
0						0	pos		1	0	1 Mananjary	1 coast	0	0 Coast
0						0			0	0	2 Manakara	1 coast	1	0 Coast
0						0			1	0	2 Manakara	1 coast	0	0 Coast
0						0	pos	neg	1	1	1 Mananjary	1 coast	0	0 Coast
0						0			1	0	2 Manakara	1 coast	0	0 Coast
0						0			0	0	2 Manakara	1 coast	0	0 Coast
0						0			0	0	2 Manakara	1 coast	0	0 Coast
0						0	neg		0	0	1 Mananjary	1 coast	0	0 Coast
0						0			1	0	2 Manakara	1 coast	0	0 Coast
0						0	neg		0	0	1 Mananjary	1 coast	1	0 Coast
0						0			0	0	2 Manakara	1 coast	1	0 Coast
0						0			0	0	2 Manakara	1 coast	0	0 Coast
0						0			0	0	2 Manakara	1 coast	0	0 Coast
0						0			0	0	2 Manakara	1 coast	0	0 Coast
0						0			0	1	2 Manakara	1 coast	0	0 Coast
0						0			0	0	2 Manakara	1 coast	1	0 Coast
0						0			0	0	2 Manakara	1 coast	0	0 Coast
0						0	pos		1	0	1 Mananjary	1 coast	1	0 Coast
0						0			0	0	2 Manakara	1 coast	1	0 Coast
0						0	neg		0	1	1 Mananjary	1 coast	0	0 Coast
0						0	neg	neg	0	0	1 Mananjary	1 coast	0	0 Coast
0						0			1	0	2 Manakara	1 coast	0	0 Coast
0						0			1	0	2 Manakara	1 coast	1	0 Coast
0						0			0	0	2 Manakara	1 coast	1	0 Coast
0						0	neg		0	0	1 Mananjary	1 coast	0	0 Coast
0						0	pos	pos	1	0	1 Mananjary	1 coast	0	0 Coast
0						0			0	0	2 Manakara	1 coast	0	0 Coast
0						0	neg	neg	0	0	1 Mananjary	1 coast	0	0 Coast
0						0			0	0	2 Manakara	1 coast	1	0 Coast
0						0			1	0	2 Manakara	1 coast	0	0 Coast
0						0			0	1	2 Manakara	1 coast	0	0 Coast
0						0			0	0	2 Manakara	1 coast	0	0 Coast
0						0			0	0	2 Manakara	1 coast	0	0 Coast
0						0	neg		0	0	1 Mananjary	1 coast	0	0 Coast
0						0	pos		1	0	1 Mananjary	1 coast	0	0 Coast
0						0			0	0	2 Manakara	1 coast	0	0 Coast
0						0	neg	neg	0	1	1 Mananjary	1 coast	0	0 Coast
0						0			0	0	2 Manakara	1 coast	0	0 Coast
0						0			0	0	2 Manakara	1 coast	0	0 Coast
0						0			1	0	2 Manakara	1 coast	0	0 Coast
0						0	pos	neg	1	0	1 Mananjary	1 coast	0	0 Coast
0						0			0	0	2 Manakara	1 coast	0	0 Coast
1.1	0.64	0.63				0			0	0	2 Manakara	1 coast	1	0 Coast
0						0			0	0	2 Manakara	1 coast	1	0 Coast
0						0	pos	pos	1	0	1 Mananjary	1 coast	0	0 Coast
0						0	neg		0	0	1 Mananjary	1 coast	0	0 Coast
0						0	pos	pos	1	0	1 Mananjary	1 coast	0	0 Coast
0						0			0	0	2 Manakara	1 coast	1	0 Coast
0						0	neg	neg	0	0	1 Mananjary	1 coast	1	0 Coast
0						0	neg	neg	0	1	1 Mananjary	1 coast	0	0 Coast
0						0			0	0	2 Manakara	1 coast	0	0 Coast
0						0	pos	neg	1	0	1 Mananjary	1 coast	0	0 Coast
0						0	neg	neg	0	0	1 Mananjary	1 coast	0	0 Coast
0						0	neg	neg	0	0	1 Mananjary	1 coast	0	0 Coast
0						0			0	0	2 Manakara	1 coast	0	0 Coast
0						0	pos	neg	1	0	1 Mananjary	1 coast	0	0 Coast
0						0			0	0	2 Manakara	1 coast	0	0 Coast
0						0	pos		1	0	1 Mananjary	1 coast	0	0 Coast
0						0			0	0	2 Manakara	1 coast	0	0 Coast
0						0			1	0	2 Manakara	1 coast	0	0 Coast
0						0			1	0	2 Manakara	1 coast	0	0 Coast
0						0			0	0	2 Manakara	1 coast	0	0 Coast
0						0	pos		1	0	1 Mananjary	1 coast	0	0 Coast
0						0			1	0	2 Manakara	1 coast	0	0 Coast
0						0	pos		1	0	1 Mananjary	1 coast	0	0 Coast
0						0			1	0	2 Manakara	1 coast	0	0 Coast
0						0			0	0	2 Manakara	1 coast	0	0 Coast
0						0	pos		1	0	1 Mananjary	1 coast	0	0 Coast
0						0			0	0	2 Manakara	1 coast	1	0 Coast
0						0	pos		1	0	1 Mananjary	1 coast	0	0 Coast
0						0	pos		1	0	1 Mananjary	1 coast	0	0 Coast
0						0	pos	neg	1	0	1 Mananjary	1 coast	0	0 Coast
0						0			0	0	2 Manakara	1 coast	0	0 Coast
0						0			0	0	2 Manakara	1 coast	0	0 Coast
0						0			0	0	2 Manakara	1 coast	0	0 Coast
0						0	pos		1	0	1 Mananjary	1 coast	0	0 Coast
0						0	pos	neg	1	0	1 Mananjary	1 coast	0	0 Coast
0						0			0	0	2 Manakara	1 coast		0 Coast
0						0	pos		1	0	1 Mananjary	1 coast	0	0 Coast
0						0	pos	pos	1	0	1 Mananjary	1 coast	0	0 Coast
0						0	neg	neg	0	0	1 Mananjary	1 coast	0	0 Coast
0						0			0	0	2 Manakara	1 coast	1	0 Coast
0						0			0	0	2 Manakara	1 coast	0	0 Coast
1.87	1.97			0.11	0.13	1			0	1	2 Manakara	1 coast	0	0 Coast
0						0	pos		1	0	1 Mananjary	1 coast	0	0 Coast
1.51	1.23			0.09	0.1	1	neg	neg	0	0	1 Mananjary	1 coast	1	0 Coast
0						0			0	0	2 Manakara	1 coast	0	0 Coast
0						0	pos	pos	1	0	1 Mananjary	1 coast	0	0 Coast
0						0	neg		0	0	1 Mananjary	1 coast	0	0 Coast
0						0			0	0	2 Manakara	1 coast	0	0 Coast
0						0	neg		0	0	1 Mananjary	1 coast	0	0 Coast
0						0	pos	neg	1	1	1 Mananjary	1 coast	0	0 Coast
0						0			0	1	2 Manakara	1 coast	1	0 Coast
0						0			0	0	2 Manakara	1 coast	0	0 Coast
0						0			0	0	2 Manakara	1 coast	0	0 Coast
0						0			0	0	2 Manakara	1 coast	0	0 Coast
0						0			0	0	2 Manakara	1 coast	0	0 Coast
0						0	pos		1	1	1 Mananjary	1 coast	0	0 Coast
0						0	neg		0	0	1 Mananjary	1 coast	0	0 Coast
0						0	neg		0	0	1 Mananjary	1 coast	0	0 Coast
0.82	0.68					0	neg		0	0	1 Mananjary	1 coast	0	0 Coast
0						0			0	0	2 Manakara	1 coast	1	0 Coast
0						0	neg		0	1	1 Mananjary	1 coast	0	0 Coast
0						0	neg		0	0	1 Mananjary	1 coast	0	0 Coast
0						0	neg		0	0	1 Mananjary	1 coast	0	0 Coast
0						0	neg		0	0	1 Mananjary	1 coast	0	0 Coast
0						0	pos	pos	1	0	1 Mananjary	1 coast	0	0 Coast
0						0	pos		1	0	1 Mananjary	1 coast	0	0 Coast
0						0			0	0	2 Manakara	1 coast	0	0 Coast
0						0	pos	neg	1	0	1 Mananjary	1 coast	0	0 Coast
0						0	neg	neg	0	0	1 Mananjary	1 coast	0	0 Coast
0						0	pos		1	1	1 Mananjary	1 coast	1	0 Coast
0						0	neg	neg	0	0	1 Mananjary	1 coast	0	0 Coast
0						0			0	0	2 Manakara	1 coast	0	0 Coast
1.05	1.08			0.4	0.36	0	neg	neg	0	0	1 Mananjary	1 coast	0	0 Coast
0						0			0	0	2 Manakara	1 coast	1	0 Coast
0						0	pos		1	1	1 Mananjary	1 coast	0	0 Coast
0						0	pos	neg	1	0	1 Mananjary	1 coast	0	0 Coast
0						0	pos	neg	1	0	1 Mananjary	1 coast	0	0 Coast
0						0	neg	neg	0	1	1 Mananjary	1 coast	0	0 Coast
0						0	neg	neg	0	0	1 Mananjary	1 coast	0	0 Coast
0						0			0	0	2 Manakara	1 coast	0	0 Coast
0						0	pos	neg	1	0	1 Mananjary	1 coast	0	0 Coast
0						0			0	0	2 Manakara	1 coast	0	0 Coast
0						0	neg		0	0	1 Mananjary	1 coast	0	0 Coast
0						0	neg	neg	0	0	1 Mananjary	1 coast	0	0 Coast
0						0			1	1	2 Manakara	1 coast	0	0 Coast
0						0			0	0	2 Manakara	1 coast	0	0 Coast
0						0			0	1	2 Manakara	1 coast	0	0 Coast
0						0	pos	neg	1	1	1 Mananjary	1 coast	0	0 Coast
0						0			0	0	2 Manakara	1 coast	0	0 Coast
0						0			0	0	2 Manakara	1 coast	0	0 Coast
0						0	neg	neg	0	0	1 Mananjary	1 coast	0	0 Coast
1.05	0.54	0.65				0			0	0	2 Manakara	1 coast	0	0 Coast
0						0			0	0	2 Manakara	1 coast	0	0 Coast
0						0	neg	neg	0	0	1 Mananjary	1 coast	0	0 Coast
0						0			0	1	2 Manakara	1 coast	0	0 Coast
0						0			1	0	2 Manakara	1 coast	0	0 Coast
0						0			0	0	2 Manakara	1 coast	0	0 Coast
0						0			0	0	2 Manakara	1 coast	0	0 Coast
0						0			0	0	2 Manakara	1 coast	0	0 Coast
0						0			0	0	2 Manakara	1 coast	1	0 Coast
0						0	pos	neg	1	0	1 Mananjary	1 coast	1	0 Coast
0						0	pos		1	0	1 Mananjary	1 coast	0	0 Coast
0						0	pos	pos	1	0	1 Mananjary	1 coast	1	0 Coast
0						0			0	0	2 Manakara	1 coast	0	0 Coast
0						0			0	0	2 Manakara	1 coast	1	0 Coast
0						0	neg		0	0	1 Mananjary	1 coast	0	0 Coast
0						0			0	0	2 Manakara	1 coast	0	0 Coast
0						0			1	0	2 Manakara	1 coast	0	0 Coast
0						0	pos		1	0	1 Mananjary	1 coast	0	0 Coast
0						0	neg	neg	0	0	1 Mananjary	1 coast	0	0 Coast
0						0			0	1	2 Manakara	1 coast	1	0 Coast
0						0	neg	neg	0	1	1 Mananjary	1 coast	0	0 Coast
0						0			0	0	2 Manakara	1 coast	0	0 Coast
0						0			0	0	2 Manakara	1 coast	1	0 Coast
0						0	neg		0	0	1 Mananjary	1 coast	0	0 Coast
0						0	neg	neg	0	0	1 Mananjary	1 coast	0	0 Coast
0						0	pos	pos	1	0	1 Mananjary	1 coast	0	0 Coast
0						0			0	1	2 Manakara	1 coast	0	0 Coast
0						0	pos	pos	1	0	1 Mananjary	1 coast	0	0 Coast
0						0	neg	neg	0	0	1 Mananjary	1 coast	0	0 Coast
0						0			0	0	2 Manakara	1 coast	1	0 Coast
0						0			0	0	2 Manakara	1 coast	0	0 Coast
0						0			0	0	2 Manakara	1 coast	0	0 Coast
0						0			0	0	2 Manakara	1 coast	1	0 Coast
0						0	pos	neg	1	0	1 Mananjary	1 coast	0	0 Coast
0						0			0	0	2 Manakara	1 coast	0	0 Coast
0						0			0	0	2 Manakara	1 coast	1	0 Coast
0						0	pos	neg	1	0	1 Mananjary	1 coast	0	0 Coast
0						0			0	0	2 Manakara	1 coast	1	0 Coast
0						0			0	0	2 Manakara	1 coast	0	0 Coast
0						0	pos	pos	1	0	1 Mananjary	1 coast	0	0 Coast
0						0			0	0	2 Manakara	1 coast	0	0 Coast
0						0			0	0	2 Manakara	1 coast	1	0 Coast
0						0			1	0	2 Manakara	1 coast	0	0 Coast
0						0	neg		0	0	1 Mananjary	1 coast	0	0 Coast
0						0			1	0	2 Manakara	1 coast	0	0 Coast
0						0			1	0	2 Manakara	1 coast	0	0 Coast
0						0			0	0	2 Manakara	1 coast	0	0 Coast
0						0			0	0	2 Manakara	1 coast	1	0 Coast
0						0			1	0	2 Manakara	1 coast	0	0 Coast
0						0	pos	pos	1	0	1 Mananjary	1 coast	0	0 Coast
0						0	neg		0	0	1 Mananjary	1 coast	0	0 Coast
0						0	neg	neg	0	1	1 Mananjary	1 coast	0	0 Coast
0						0			1	1	2 Manakara	1 coast	0	0 Coast
0						0	neg	neg	0	0	1 Mananjary	1 coast	0	0 Coast
0						0	pos	neg	1	0	1 Mananjary	1 coast	0	0 Coast
0						0			1	0	2 Manakara	1 coast	0	0 Coast
0						0			0	0	2 Manakara	1 coast	0	0 Coast
0						0			0	0	2 Manakara	1 coast	0	0 Coast
0						0	pos	neg	1	0	1 Mananjary	1 coast	0	0 Coast
0						0			1	0	2 Manakara	1 coast	0	0 Coast
0						0	neg	neg	0	0	1 Mananjary	1 coast	0	0 Coast
0						0	neg		0	0	1 Mananjary	1 coast	0	0 Coast
0						0			0	0	2 Manakara	1 coast	1	0 Coast
0						0			1	0	2 Manakara	1 coast	0	0 Coast
0						0			0	1	2 Manakara	1 coast	0	0 Coast
0						0	neg	neg	0	0	1 Mananjary	1 coast	0	0 Coast
0						0			1	0	2 Manakara	1 coast	1	0 Coast
0						0			0	0	2 Manakara	1 coast	0	0 Coast
0						0			0	0	2 Manakara	1 coast	1	0 Coast
0						0	neg	neg	0	0	1 Mananjary	1 coast	0	0 Coast
0						0			1	0	2 Manakara	1 coast	0	0 Coast
0						0	pos		1	0	1 Mananjary	1 coast	0	0 Coast
0						0			0	0	2 Manakara	1 coast	0	0 Coast
0						0			0	0	2 Manakara	1 coast	1	0 Coast
0						0	neg	neg	0	0	1 Mananjary	1 coast	0	0 Coast
0						0			0	0	2 Manakara	1 coast	0	0 Coast
0						0			1	0	2 Manakara	1 coast	0	0 Coast
0						0			1	0	2 Manakara	1 coast	1	0 Coast
0						0			1	0	2 Manakara	1 coast	0	0 Coast
0						0			0	0	2 Manakara	1 coast	0	0 Coast
0						0			1	0	2 Manakara	1 coast	0	0 Coast
0						0			0	0	2 Manakara	1 coast	1	0 Coast
0						0			1	0	2 Manakara	1 coast	0	0 Coast
0						0	neg	neg	0	0	1 Mananjary	1 coast	0	0 Coast
0.87	0.53	0.5				0			0	0	2 Manakara	1 coast	0	0 Coast
0						0	neg	neg	0	0	1 Mananjary	1 coast	0	0 Coast
0						0			0	0	2 Manakara	1 coast	0	0 Coast
0						0			0	0	2 Manakara	1 coast	0	0 Coast
0						0	pos		1	1	1 Mananjary	1 coast	0	0 Coast
0						0			0	0	2 Manakara	1 coast	0	0 Coast
0						0			0	0	2 Manakara	1 coast	1	0 Coast
0						0			1	0	2 Manakara	1 coast	0	0 Coast
0						0	neg	neg	0	0	1 Mananjary	1 coast	0	0 Coast
0						0			0	0	2 Manakara	1 coast	0	0 Coast
0						0			0	0	2 Manakara	1 coast	0	0 Coast
0						0			0	0	2 Manakara	1 coast	0	0 Coast
0						0			1	0	2 Manakara	1 coast	0	0 Coast
0						0			0	0	2 Manakara	1 coast	0	0 Coast
0						0	neg		0	1	1 Mananjary	1 coast	0	0 Coast
0						0			0	1	2 Manakara	1 coast	0	0 Coast
0						0	pos	neg	1	0	1 Mananjary	1 coast	0	0 Coast
0						0			0	0	2 Manakara	1 coast	0	0 Coast
0						0	neg		0	0	1 Mananjary	1 coast	0	0 Coast
1.7	1.6			0.09	0.1	1	neg		0	0	1 Mananjary	1 coast	1	0 Coast
0						0	neg		0	0	1 Mananjary	1 coast	0	0 Coast
0						0	pos	neg	1	0	1 Mananjary	1 coast	1	0 Coast
0						0	neg		0	0	1 Mananjary	1 coast	0	0 Coast
0						0			0	0	2 Manakara	1 coast	0	0 Coast
0						0			0	0	2 Manakara	1 coast	0	0 Coast
0						0			0	0	2 Manakara	1 coast	1	0 Coast
0						0	neg	neg	0	0	1 Mananjary	1 coast	0	0 Coast
0						0			0	0	2 Manakara	1 coast	0	0 Coast
0						0			0	0	2 Manakara	1 coast	0	0 Coast
0						0	neg		0	0	1 Mananjary	1 coast	1	0 Coast
0						0			0	0	2 Manakara	1 coast	1	0 Coast
0						0	pos	pos	1	0	1 Mananjary	1 coast	0	0 Coast
0						0			0	0	2 Manakara	1 coast	1	0 Coast
0						0			0	0	2 Manakara	1 coast	0	0 Coast
0						0			0	0	2 Manakara	1 coast	1	0 Coast
0						0			0	0	2 Manakara	1 coast	0	0 Coast
0						0	neg	neg	0	0	1 Mananjary	1 coast	0	0 Coast
0						0			0	0	2 Manakara	1 coast	0	0 Coast
0						0	pos	pos	1	0	1 Mananjary	1 coast	0	0 Coast
0						0			0	1	2 Manakara	1 coast	0	0 Coast
0						0			0	0	2 Manakara	1 coast	0	0 Coast
0						0			0	0	2 Manakara	1 coast	0	0 Coast
0						0	neg	neg	0	0	1 Mananjary	1 coast	1	0 Coast
0						0			0	1	2 Manakara	1 coast	1	0 Coast
0						0			1	0	2 Manakara	1 coast	0	0 Coast
0						0	pos	neg	1	0	1 Mananjary	1 coast	0	0 Coast
0						0	pos	pos	1	0	1 Mananjary	1 coast	0	0 Coast
0						0	pos		1	1	1 Mananjary	1 coast	0	0 Coast
0						0	neg	neg	0	1	1 Mananjary	1 coast	0	0 Coast
0						0	neg		0	0	1 Mananjary	1 coast	0	0 Coast
0						0			1	0	2 Manakara	1 coast	0	0 Coast
0						0	neg	neg	0	0	1 Mananjary	1 coast	1	0 Coast
0						0	neg	neg	0	0	1 Mananjary	1 coast	0	0 Coast
0						0			0	1	2 Manakara	1 coast	0	0 Coast
0						0	neg		0	1	1 Mananjary	1 coast	0	0 Coast
0						0			0	1	2 Manakara	1 coast	0	0 Coast
0						0			0	0	2 Manakara	1 coast	0	0 Coast
0						0	pos	neg	1	0	1 Mananjary	1 coast	0	0 Coast
0						0	pos		1	0	1 Mananjary	1 coast	0	0 Coast
0						0			0	0	2 Manakara	1 coast	0	0 Coast
0						0	neg	neg	0	1	1 Mananjary	1 coast	0	0 Coast
0						0	pos		1	1	1 Mananjary	1 coast	1	0 Coast
0						0	neg		0	0	1 Mananjary	1 coast	0	0 Coast
0						0			0	0	2 Manakara	1 coast	0	0 Coast
0						0			0	0	2 Manakara	1 coast	0	0 Coast
0						0			1	0	2 Manakara	1 coast	0	0 Coast
0						0			0	0	2 Manakara	1 coast	0	0 Coast
0						0			0	1	2 Manakara	1 coast	0	0 Coast
0						0	neg		0	0	1 Mananjary	1 coast	0	0 Coast
0						0	neg		0	1	1 Mananjary	1 coast	0	0 Coast
0						0			0	0	2 Manakara	1 coast	0	0 Coast
0						0			1	0	2 Manakara	1 coast	0	0 Coast
0						0	neg	neg	0	0	1 Mananjary	1 coast	1	0 Coast
0						0	neg	neg	0	0	1 Mananjary	1 coast	0	0 Coast
0						0	pos		1	0	1 Mananjary	1 coast	0	0 Coast
0						0			1	0	2 Manakara	1 coast	0	0 Coast
0						0	pos	neg	1	1	1 Mananjary	1 coast	1	0 Coast
0						0			0	0	2 Manakara	1 coast	0	0 Coast
0						0	pos	pos	1	0	1 Mananjary	1 coast	0	0 Coast
0						0			0	0	2 Manakara	1 coast	0	0 Coast
0						0			0	1	2 Manakara	1 coast	0	0 Coast
0						0			0	0	2 Manakara	1 coast	0	0 Coast
0						0			0	0	2 Manakara	1 coast	0	0 Coast
0						0			0	0	2 Manakara	1 coast	0	0 Coast
0						0	pos	pos	1	0	1 Mananjary	1 coast	0	0 Coast
0						0			0	0	2 Manakara	1 coast	0	0 Coast
0						0			0	1	2 Manakara	1 coast	0	0 Coast
0						0	neg		0	1	1 Mananjary	1 coast	0	0 Coast
0						0			0	0	2 Manakara	1 coast	1	0 Coast
0						0	pos	neg	1	0	1 Mananjary	1 coast	0	0 Coast
0						0			0	0	2 Manakara	1 coast	0	0 Coast
0						0			0	0	2 Manakara	1 coast	1	0 Coast
0						0			0	0	2 Manakara	1 coast	0	0 Coast
0						0	neg	neg	0	1	1 Mananjary	1 coast	1	0 Coast
0						0			1	0	2 Manakara	1 coast	0	0 Coast
0						0			1	0	2 Manakara	1 coast	1	0 Coast
0						0			1	0	2 Manakara	1 coast	0	0 Coast
0						0	pos	neg	1	0	1 Mananjary	1 coast	0	0 Coast
0						0			1	0	2 Manakara	1 coast	0	0 Coast
0						0			0	0	2 Manakara	1 coast	0	0 Coast
0						0	neg		0	0	1 Mananjary	1 coast	0	0 Coast
0						0	pos		1	0	1 Mananjary	1 coast	0	0 Coast
0						0			0	0	2 Manakara	1 coast	0	0 Coast
0						0	pos	neg	1	0	1 Mananjary	1 coast	0	0 Coast
0						0			0	0	2 Manakara	1 coast	0	0 Coast
0						0			0	0	2 Manakara	1 coast	0	0 Coast
0						0			0	0	2 Manakara	1 coast	0	0 Coast
1.16	1.04			0.1	0.09	1	neg	neg	0	0	1 Mananjary	1 coast	0	0 Coast
0						0			0	0	2 Manakara	1 coast	0	0 Coast
0						0			0	0	2 Manakara	1 coast	0	0 Coast
0						0			0	0	2 Manakara	1 coast	0	0 Coast
0						0			1	0	2 Manakara	1 coast	1	0 Coast
0						0	neg	neg	0	0	1 Mananjary	1 coast	0	0 Coast
0						0	neg		0	0	1 Mananjary	1 coast	0	0 Coast
0						0			0	0	2 Manakara	1 coast	0	0 Coast
0						0			0	0	2 Manakara	1 coast	0	0 Coast
0						0			0	0	2 Manakara	1 coast	0	0 Coast
1.72	0.74	0.33	0.34			0	neg	neg	0	0	1 Mananjary	1 coast	1	0 Coast
0						0	neg		0	1	1 Mananjary	1 coast	0	0 Coast
0						0	neg		0	0	1 Mananjary	1 coast	0	0 Coast
0						0			0	0	2 Manakara	1 coast	0	0 Coast
0						0	pos	neg	1	0	1 Mananjary	1 coast	0	0 Coast
0						0	pos		1	0	1 Mananjary	1 coast	0	0 Coast
0						0			0	0	2 Manakara	1 coast	0	0 Coast
0						0			0	0	2 Manakara	1 coast	1	0 Coast
0						0			1	1	2 Manakara	1 coast	0	0 Coast
0						0			0	0	2 Manakara	1 coast	0	0 Coast
0						0			0	0	2 Manakara	1 coast	0	0 Coast
0						0	neg		0	0	1 Mananjary	1 coast	1	0 Coast
0						0			1	0	2 Manakara	1 coast	0	0 Coast
0						0	pos	pos	1	0	1 Mananjary	1 coast	1	0 Coast
0						0			0	0	2 Manakara	1 coast	1	0 Coast
0						0	neg		0	1	1 Mananjary	1 coast	0	0 Coast
0						0	pos		1	0	1 Mananjary	1 coast	0	0 Coast
0						0			0	0	2 Manakara	1 coast	0	0 Coast
0						0			0	0	2 Manakara	1 coast	1	0 Coast
0						0	pos	pos	1	1	1 Mananjary	1 coast	0	0 Coast
0						0	neg	neg	0	0	1 Mananjary	1 coast	0	0 Coast
0						0	pos	neg	1	1	1 Mananjary	1 coast	0	0 Coast
0						0			1	0	2 Manakara	1 coast	1	0 Coast
0						0	neg	neg	0	0	1 Mananjary	1 coast	0	0 Coast
0						0	neg	neg	0	1	1 Mananjary	1 coast	1	0 Coast
0						0			0	0	2 Manakara	1 coast	0	0 Coast
0						0	pos	pos	1	1	1 Mananjary	1 coast	0	0 Coast
0						0			1	0	2 Manakara	1 coast	0	0 Coast
0						0			0	0	2 Manakara	1 coast	0	0 Coast
0						0			0	1	2 Manakara	1 coast	0	0 Coast
0						0			0	0	2 Manakara	1 coast	0	0 Coast
0						0			0	1	2 Manakara	1 coast	0	0 Coast
0.84	0.91			0.19	0.15	0			1	1	2 Manakara	1 coast	0	0 Coast
0						0			1	0	2 Manakara	1 coast	0	0 Coast
0						0	neg		0	0	1 Mananjary	1 coast	0	0 Coast
0						0			0	0	2 Manakara	1 coast	0	0 Coast
0						0			0	1	2 Manakara	1 coast	1	0 Coast
0						0	neg	neg	0	0	1 Mananjary	1 coast	0	0 Coast
0						0			0	0	2 Manakara	1 coast	1	0 Coast
0						0			0	0	2 Manakara	1 coast	0	0 Coast
0						0			0	0	2 Manakara	1 coast	0	0 Coast
0						0	neg		0	0	1 Mananjary	1 coast	0	0 Coast
1.92	0.69	0.73				0			0	0	2 Manakara	1 coast	0	0 Coast
0						0			0	0	2 Manakara	1 coast	0	0 Coast
0						0			0	0	2 Manakara	1 coast	0	0 Coast
0						0			1	1	2 Manakara	1 coast	0	0 Coast
0						0			0	0	2 Manakara	1 coast	0	0 Coast
0						0	pos		1	0	1 Mananjary	1 coast	0	0 Coast
0						0			1	0	2 Manakara	1 coast	0	0 Coast
0						0	neg		0	0	1 Mananjary	1 coast	0	0 Coast
0						0	pos		1	0	1 Mananjary	1 coast	0	0 Coast
0						0	neg	neg	0	1	1 Mananjary	1 coast	0	0 Coast
0						0	neg		0	0	1 Mananjary	1 coast	0	0 Coast
0						0			0	0	2 Manakara	1 coast	0	0 Coast
0						0			0	0	2 Manakara	1 coast	0	0 Coast
0						0			0	1	2 Manakara	1 coast	1	0 Coast
0						0	neg		0	1	1 Mananjary	1 coast	0	0 Coast
0						0	neg	neg	0	0	1 Mananjary	1 coast	0	0 Coast
0						0	neg		0	0	1 Mananjary	1 coast	0	0 Coast
0						0	neg	neg	0	0	1 Mananjary	1 coast	1	0 Coast
0						0	neg	neg	0	0	1 Mananjary	1 coast	0	0 Coast
0						0			0	0	2 Manakara	1 coast	0	0 Coast
0						0	pos	pos	1	0	1 Mananjary	1 coast	0	0 Coast
0						0	pos	pos	1	0	1 Mananjary	1 coast	0	0 Coast
0						0			0	0	2 Manakara	1 coast	0	0 Coast
0						0	pos	neg	1	0	1 Mananjary	1 coast	1	0 Coast
0						0			0	0	2 Manakara	1 coast	0	0 Coast
0						0			0	0	4 Moramanga	0 elevated locations	0	1 Highlands
0						0			0	0	3 Ifanadiana	0 elevated locations	0	1 Highlands
0						0			0	1	4 Moramanga	0 elevated locations	0	1 Highlands
0						0			0	0	5 Ambositra	0 elevated locations	0	1 Highlands
0						0			0	0	4 Moramanga	0 elevated locations	0	1 Highlands
0						0			0	0	6 Tsiroanomandidy	0 elevated locations	0	1 Highlands
0						0			0	0	5 Ambositra	0 elevated locations	0	1 Highlands
0						0			0	0	4 Moramanga	0 elevated locations	0	1 Highlands
0						0			0	0	6 Tsiroanomandidy	0 elevated locations	1	1 Highlands
0						0			0	0	3 Ifanadiana	0 elevated locations	0	1 Highlands
0						0			0	0	4 Moramanga	0 elevated locations	0	1 Highlands
0						0			0	0	4 Moramanga	0 elevated locations	0	1 Highlands
0						0			0	0	4 Moramanga	0 elevated locations	0	1 Highlands
0						0			1	1	5 Ambositra	0 elevated locations	0	1 Highlands
0						0			0	0	3 Ifanadiana	0 elevated locations	0	1 Highlands
0						0			0	0	4 Moramanga	0 elevated locations	0	1 Highlands
0						0			0	0	5 Ambositra	0 elevated locations	0	1 Highlands
0						0			0	0	3 Ifanadiana	0 elevated locations	0	1 Highlands
0						0			0	0	5 Ambositra	0 elevated locations	0	1 Highlands
0						0			0	0	5 Ambositra	0 elevated locations	0	1 Highlands
0						0			0	0	5 Ambositra	0 elevated locations	0	1 Highlands
0						0			0	0	5 Ambositra	0 elevated locations	0	1 Highlands
0						0			0	0	3 Ifanadiana	0 elevated locations	1	1 Highlands
0						0			0	0	5 Ambositra	0 elevated locations	0	1 Highlands
0						0			0	1	4 Moramanga	0 elevated locations	0	1 Highlands
0						0			0	0	5 Ambositra	0 elevated locations	0	1 Highlands
0						0			0	0	4 Moramanga	0 elevated locations	0	1 Highlands
0						0			0	0	3 Ifanadiana	0 elevated locations	0	1 Highlands
0						0			0	0	4 Moramanga	0 elevated locations	1	1 Highlands
0						0			0	0	6 Tsiroanomandidy	0 elevated locations	0	1 Highlands
0						0					5 Ambositra	0 elevated locations	0	1 Highlands
0						0			0	0	5 Ambositra	0 elevated locations	0	1 Highlands
0						0			0	0	3 Ifanadiana	0 elevated locations	0	1 Highlands
0						0			0	0	4 Moramanga	0 elevated locations	0	1 Highlands
0						0			0	0	6 Tsiroanomandidy	0 elevated locations	0	1 Highlands
0						0			0	0	5 Ambositra	0 elevated locations	0	1 Highlands
0						0			0	0	3 Ifanadiana	0 elevated locations	0	1 Highlands
0						0			0	0	5 Ambositra	0 elevated locations	0	1 Highlands
0						0			0	0	4 Moramanga	0 elevated locations	0	1 Highlands
0						0			0	0	4 Moramanga	0 elevated locations	0	1 Highlands
0						0			0	0	6 Tsiroanomandidy	0 elevated locations	0	1 Highlands
0						0			0	0	5 Ambositra	0 elevated locations	0	1 Highlands
0						0			0	0	6 Tsiroanomandidy	0 elevated locations	0	1 Highlands
0						0			0	0	6 Tsiroanomandidy	0 elevated locations	0	1 Highlands
0						0			0	0	4 Moramanga	0 elevated locations	1	1 Highlands
0						0			0	0	4 Moramanga	0 elevated locations	0	1 Highlands
0						0			0	0	6 Tsiroanomandidy	0 elevated locations	0	1 Highlands
0						0					5 Ambositra	0 elevated locations	0	1 Highlands
0						0			0	0	5 Ambositra	0 elevated locations	0	1 Highlands
0						0			0	0	4 Moramanga	0 elevated locations	0	1 Highlands
0						0			0	0	6 Tsiroanomandidy	0 elevated locations	0	1 Highlands
0						0			0	0	4 Moramanga	0 elevated locations	0	1 Highlands
0						0			0	0	5 Ambositra	0 elevated locations	0	1 Highlands
0						0			0	0	3 Ifanadiana	0 elevated locations	0	1 Highlands
0						0			0	0	4 Moramanga	0 elevated locations	1	1 Highlands
0						0			0	0	5 Ambositra	0 elevated locations	0	1 Highlands
0						0			0	0	5 Ambositra	0 elevated locations	0	1 Highlands
0						0			0	0	4 Moramanga	0 elevated locations	0	1 Highlands
0						0			0	0	3 Ifanadiana	0 elevated locations	0	1 Highlands
0						0			0	0	3 Ifanadiana	0 elevated locations	0	1 Highlands
0						0			0	0	6 Tsiroanomandidy	0 elevated locations	0	1 Highlands
0						0			0	0	6 Tsiroanomandidy	0 elevated locations	0	1 Highlands
0						0			0	0	4 Moramanga	0 elevated locations	0	1 Highlands
0						0			0	0	4 Moramanga	0 elevated locations	1	1 Highlands
0						0			0	0	3 Ifanadiana	0 elevated locations	0	1 Highlands
0						0			0	0	5 Ambositra	0 elevated locations	0	1 Highlands
0						0			0	0	3 Ifanadiana	0 elevated locations	0	1 Highlands
0						0			0	0	4 Moramanga	0 elevated locations	1	1 Highlands
0						0			0	0	3 Ifanadiana	0 elevated locations	1	1 Highlands
0						0			0	0	4 Moramanga	0 elevated locations	0	1 Highlands
0						0			0	0	6 Tsiroanomandidy	0 elevated locations	0	1 Highlands
0						0			0	0	3 Ifanadiana	0 elevated locations	0	1 Highlands
0						0			0	0	6 Tsiroanomandidy	0 elevated locations	0	1 Highlands
0						0			0	1	6 Tsiroanomandidy	0 elevated locations	0	1 Highlands
0						0			0	0	3 Ifanadiana	0 elevated locations	0	1 Highlands
0						0			0	0	6 Tsiroanomandidy	0 elevated locations	0	1 Highlands
0						0			0	0	4 Moramanga	0 elevated locations	0	1 Highlands
0						0			0	0	4 Moramanga	0 elevated locations	0	1 Highlands
0						0			0	1	6 Tsiroanomandidy	0 elevated locations	0	1 Highlands
0						0			0	0	4 Moramanga	0 elevated locations	1	1 Highlands
0						0			0	0	6 Tsiroanomandidy	0 elevated locations	0	1 Highlands
0						0			0	0	6 Tsiroanomandidy	0 elevated locations	0	1 Highlands
0						0			0	0	5 Ambositra	0 elevated locations	0	1 Highlands
0						0			0	0	5 Ambositra	0 elevated locations	0	1 Highlands
0						0			0	0	4 Moramanga	0 elevated locations	0	1 Highlands
0						0			0	0	6 Tsiroanomandidy	0 elevated locations	0	1 Highlands
0						0			0	0	5 Ambositra	0 elevated locations	0	1 Highlands
0						0			0	0	5 Ambositra	0 elevated locations	0	1 Highlands
0						0			0	0	5 Ambositra	0 elevated locations	0	1 Highlands
0						0			0	0	5 Ambositra	0 elevated locations	0	1 Highlands
0						0			0	0	6 Tsiroanomandidy	0 elevated locations	0	1 Highlands
0						0			0	0	3 Ifanadiana	0 elevated locations	0	1 Highlands
0						0			0	0	4 Moramanga	0 elevated locations	0	1 Highlands
0						0			0	0	4 Moramanga	0 elevated locations	0	1 Highlands
0						0			0	0	5 Ambositra	0 elevated locations	0	1 Highlands
0						0			0	0	3 Ifanadiana	0 elevated locations	0	1 Highlands
0						0			0	0	5 Ambositra	0 elevated locations	0	1 Highlands
0						0			0	0	3 Ifanadiana	0 elevated locations	0	1 Highlands
0						0			0	0	4 Moramanga	0 elevated locations	0	1 Highlands
0						0			0	0	5 Ambositra	0 elevated locations	0	1 Highlands
0						0			0	0	6 Tsiroanomandidy	0 elevated locations	0	1 Highlands
0						0			0	0	6 Tsiroanomandidy	0 elevated locations	0	1 Highlands
0						0					5 Ambositra	0 elevated locations	0	1 Highlands
0						0			0	0	3 Ifanadiana	0 elevated locations	0	1 Highlands
0						0			0	0	6 Tsiroanomandidy	0 elevated locations	0	1 Highlands
0						0			0	1	4 Moramanga	0 elevated locations	0	1 Highlands
0						0			0	0	3 Ifanadiana	0 elevated locations	0	1 Highlands
0						0			0	0	3 Ifanadiana	0 elevated locations	0	1 Highlands
0						0			0	0	3 Ifanadiana	0 elevated locations	0	1 Highlands
0						0			0	0	6 Tsiroanomandidy	0 elevated locations	0	1 Highlands
0						0			0	0	4 Moramanga	0 elevated locations	0	1 Highlands
0						0			0	0	3 Ifanadiana	0 elevated locations	0	1 Highlands
0						0			0	0	4 Moramanga	0 elevated locations	0	1 Highlands
0						0			0	0	5 Ambositra	0 elevated locations	0	1 Highlands
0						0			0	0	6 Tsiroanomandidy	0 elevated locations	0	1 Highlands
0						0			0	0	5 Ambositra	0 elevated locations	0	1 Highlands
0						0			0	0	6 Tsiroanomandidy	0 elevated locations	0	1 Highlands
0						0			0	0	6 Tsiroanomandidy	0 elevated locations	0	1 Highlands
0						0			0	1	4 Moramanga	0 elevated locations	0	1 Highlands
0						0			0	0	6 Tsiroanomandidy	0 elevated locations	0	1 Highlands
0						0			0	0	3 Ifanadiana	0 elevated locations	0	1 Highlands
0						0			0	0	4 Moramanga	0 elevated locations	0	1 Highlands
0						0			0	0	5 Ambositra	0 elevated locations	0	1 Highlands
0						0			0	0	6 Tsiroanomandidy	0 elevated locations	0	1 Highlands
0						0			0	0	4 Moramanga	0 elevated locations	0	1 Highlands
0						0			0	0	5 Ambositra	0 elevated locations	0	1 Highlands
0						0			0	0	5 Ambositra	0 elevated locations	0	1 Highlands
0						0			0	1	4 Moramanga	0 elevated locations	0	1 Highlands
0						0			0	0	5 Ambositra	0 elevated locations	0	1 Highlands
0						0			0	0	3 Ifanadiana	0 elevated locations	0	1 Highlands
0						0			0	0	3 Ifanadiana	0 elevated locations	0	1 Highlands
0						0			0	0	5 Ambositra	0 elevated locations	0	1 Highlands
0						0			0	0	4 Moramanga	0 elevated locations	0	1 Highlands
0						0			0	0	6 Tsiroanomandidy	0 elevated locations	0	1 Highlands
0						0			0	0	5 Ambositra	0 elevated locations	0	1 Highlands
0						0			0	0	5 Ambositra	0 elevated locations	1	1 Highlands
0						0			0	0	5 Ambositra	0 elevated locations	0	1 Highlands
0						0			0	0	6 Tsiroanomandidy	0 elevated locations	0	1 Highlands
0						0			0	0	4 Moramanga	0 elevated locations	1	1 Highlands
0						0			0	0	5 Ambositra	0 elevated locations	0	1 Highlands
0						0			0	0	5 Ambositra	0 elevated locations	0	1 Highlands
0						0			0	0	4 Moramanga	0 elevated locations	0	1 Highlands
0						0			0	0	5 Ambositra	0 elevated locations	0	1 Highlands
0						0			0	0	5 Ambositra	0 elevated locations	0	1 Highlands
0						0			0	0	4 Moramanga	0 elevated locations	0	1 Highlands
0						0			0	0	3 Ifanadiana	0 elevated locations	0	1 Highlands
0						0			0	0	4 Moramanga	0 elevated locations	0	1 Highlands
0						0			0	0	5 Ambositra	0 elevated locations	0	1 Highlands
0						0			0	0	3 Ifanadiana	0 elevated locations	0	1 Highlands
0						0			0	1	4 Moramanga	0 elevated locations	0	1 Highlands
0						0			0	0	3 Ifanadiana	0 elevated locations	0	1 Highlands
0						0			0	0	5 Ambositra	0 elevated locations	0	1 Highlands
0						0			0	0	4 Moramanga	0 elevated locations	0	1 Highlands
1.49	1.75			1.96	1.99	1			0	0	3 Ifanadiana	0 elevated locations	1	1 Highlands
0						0			0	1	4 Moramanga	0 elevated locations	0	1 Highlands
0						0			0	0	5 Ambositra	0 elevated locations	0	1 Highlands
0						0			0	0	4 Moramanga	0 elevated locations	0	1 Highlands
0						0			0	0	3 Ifanadiana	0 elevated locations	0	1 Highlands
0						0			0	0	3 Ifanadiana	0 elevated locations	0	1 Highlands
0						0			0	0	3 Ifanadiana	0 elevated locations	0	1 Highlands
0						0			0	0	6 Tsiroanomandidy	0 elevated locations	0	1 Highlands
0						0			0	0	6 Tsiroanomandidy	0 elevated locations	1	1 Highlands
0						0			0	0	5 Ambositra	0 elevated locations	0	1 Highlands
0						0			0	0	3 Ifanadiana	0 elevated locations	1	1 Highlands
0						0			0	0	4 Moramanga	0 elevated locations	0	1 Highlands
0						0			0	0	5 Ambositra	0 elevated locations	0	1 Highlands
0						0			0	0	4 Moramanga	0 elevated locations	0	1 Highlands
0						0			0	0	4 Moramanga	0 elevated locations	1	1 Highlands
0						0			0	0	5 Ambositra	0 elevated locations	1	1 Highlands
0						0			0	0	5 Ambositra	0 elevated locations	0	1 Highlands
0						0			0	0	4 Moramanga	0 elevated locations	0	1 Highlands
0						0			1	0	4 Moramanga	0 elevated locations	0	1 Highlands
0						0			0	0	3 Ifanadiana	0 elevated locations	0	1 Highlands
0						0			0	0	6 Tsiroanomandidy	0 elevated locations	0	1 Highlands
0						0			0	0	4 Moramanga	0 elevated locations	0	1 Highlands
0						0			0	0	6 Tsiroanomandidy	0 elevated locations	0	1 Highlands
0						0			0	0	6 Tsiroanomandidy	0 elevated locations	1	1 Highlands
0						0			0	0	6 Tsiroanomandidy	0 elevated locations	0	1 Highlands
0						0			0	0	6 Tsiroanomandidy	0 elevated locations	0	1 Highlands
0						0			0	0	6 Tsiroanomandidy	0 elevated locations	0	1 Highlands
0						0			0	0	3 Ifanadiana	0 elevated locations	0	1 Highlands
0						0			0	0	5 Ambositra	0 elevated locations	0	1 Highlands
0						0			0	1	4 Moramanga	0 elevated locations	0	1 Highlands
0						0			0	0	5 Ambositra	0 elevated locations	1	1 Highlands
0						0			0	0	6 Tsiroanomandidy	0 elevated locations	0	1 Highlands
0						0			0	0	5 Ambositra	0 elevated locations	0	1 Highlands
0						0			0	0	3 Ifanadiana	0 elevated locations	0	1 Highlands
0						0			0	0	5 Ambositra	0 elevated locations	0	1 Highlands
0						0			0	0	6 Tsiroanomandidy	0 elevated locations	1	1 Highlands
0						0			0	0	3 Ifanadiana	0 elevated locations	0	1 Highlands
0						0			0	0	3 Ifanadiana	0 elevated locations	0	1 Highlands
0						0			0	0	3 Ifanadiana	0 elevated locations	0	1 Highlands
0						0			0	0	3 Ifanadiana	0 elevated locations	0	1 Highlands
0						0			0	0	3 Ifanadiana	0 elevated locations	0	1 Highlands
0						0			0	0	5 Ambositra	0 elevated locations	0	1 Highlands
0						0			0	0	4 Moramanga	0 elevated locations	0	1 Highlands
0						0			0	0	6 Tsiroanomandidy	0 elevated locations	0	1 Highlands
0						0			0	0	4 Moramanga	0 elevated locations	0	1 Highlands
0						0			0	0	3 Ifanadiana	0 elevated locations	0	1 Highlands
0						0			0	0	6 Tsiroanomandidy	0 elevated locations	0	1 Highlands
0						0			0	1	6 Tsiroanomandidy	0 elevated locations	0	1 Highlands
0						0			0	0	5 Ambositra	0 elevated locations	0	1 Highlands
0						0			0	1	6 Tsiroanomandidy	0 elevated locations	0	1 Highlands
0						0			0	0	3 Ifanadiana	0 elevated locations	1	1 Highlands
0						0			0	0	3 Ifanadiana	0 elevated locations	0	1 Highlands
0						0			0	0	5 Ambositra	0 elevated locations	0	1 Highlands
0						0			1	0	4 Moramanga	0 elevated locations	0	1 Highlands
0						0			0	0	5 Ambositra	0 elevated locations	0	1 Highlands
0						0			0	0	4 Moramanga	0 elevated locations	0	1 Highlands
0						0			0	0	6 Tsiroanomandidy	0 elevated locations	1	1 Highlands
0						0			0	0	6 Tsiroanomandidy	0 elevated locations	0	1 Highlands
0						0			0	0	4 Moramanga	0 elevated locations	0	1 Highlands
0						0			0	0	5 Ambositra	0 elevated locations	0	1 Highlands
0						0			0	0	5 Ambositra	0 elevated locations	0	1 Highlands
0						0			0	0	3 Ifanadiana	0 elevated locations	0	1 Highlands
0						0			0	0	5 Ambositra	0 elevated locations	0	1 Highlands
0						0			0	0	5 Ambositra	0 elevated locations	0	1 Highlands
0						0			0	0	3 Ifanadiana	0 elevated locations	0	1 Highlands
0						0			0	0	5 Ambositra	0 elevated locations	0	1 Highlands
0						0			0	0	4 Moramanga	0 elevated locations	0	1 Highlands
0						0			0	0	3 Ifanadiana	0 elevated locations	0	1 Highlands
0						0			0	0	3 Ifanadiana	0 elevated locations	0	1 Highlands
0						0			0	0	4 Moramanga	0 elevated locations	0	1 Highlands
0						0			0	0	6 Tsiroanomandidy	0 elevated locations	0	1 Highlands
0						0			0	0	3 Ifanadiana	0 elevated locations	0	1 Highlands
0						0			0	0	3 Ifanadiana	0 elevated locations	0	1 Highlands
0						0			0	0	6 Tsiroanomandidy	0 elevated locations	0	1 Highlands
0						0			0	0	5 Ambositra	0 elevated locations	0	1 Highlands
0						0			0	1	6 Tsiroanomandidy	0 elevated locations	0	1 Highlands
0						0			0	0	4 Moramanga	0 elevated locations	0	1 Highlands
0						0			0	0	3 Ifanadiana	0 elevated locations	0	1 Highlands
0						0			0	0	3 Ifanadiana	0 elevated locations	0	1 Highlands
0						0			0	0	3 Ifanadiana	0 elevated locations	0	1 Highlands
0						0			0	0	3 Ifanadiana	0 elevated locations	0	1 Highlands
0						0			0	0	4 Moramanga	0 elevated locations	0	1 Highlands
0						0			0	0	6 Tsiroanomandidy	0 elevated locations	0	1 Highlands
0						0			0	0	5 Ambositra	0 elevated locations	0	1 Highlands
0						0			1	0	3 Ifanadiana	0 elevated locations	0	1 Highlands
0						0			0	0	6 Tsiroanomandidy	0 elevated locations	0	1 Highlands
0						0			0	0	3 Ifanadiana	0 elevated locations	0	1 Highlands
0						0			0	0	6 Tsiroanomandidy	0 elevated locations	0	1 Highlands
0						0			0	0	3 Ifanadiana	0 elevated locations	0	1 Highlands
0						0			0	0	3 Ifanadiana	0 elevated locations	0	1 Highlands
0						0			0	0	5 Ambositra	0 elevated locations	0	1 Highlands
0						0			0	0	4 Moramanga	0 elevated locations	0	1 Highlands
0						0			0	0	4 Moramanga	0 elevated locations	0	1 Highlands
0						0			0	0	4 Moramanga	0 elevated locations	0	1 Highlands
0						0			0	0	3 Ifanadiana	0 elevated locations	0	1 Highlands
0						0			0	0	4 Moramanga	0 elevated locations	0	1 Highlands
0						0			0	0	5 Ambositra	0 elevated locations	0	1 Highlands
0						0			1	0	5 Ambositra	0 elevated locations	0	1 Highlands
0						0			0	0	4 Moramanga	0 elevated locations	0	1 Highlands
0						0			0	0	4 Moramanga	0 elevated locations	0	1 Highlands
0						0			0	0	3 Ifanadiana	0 elevated locations	1	1 Highlands
0						0			0	0	6 Tsiroanomandidy	0 elevated locations	0	1 Highlands
0						0			0	0	3 Ifanadiana	0 elevated locations	0	1 Highlands
0						0			0	0	6 Tsiroanomandidy	0 elevated locations	1	1 Highlands
0						0			0	0	3 Ifanadiana	0 elevated locations	0	1 Highlands
0						0			0	0	3 Ifanadiana	0 elevated locations	0	1 Highlands
0						0			0	0	6 Tsiroanomandidy	0 elevated locations	0	1 Highlands
0						0			0	1	4 Moramanga	0 elevated locations	1	1 Highlands
0						0			0	0	4 Moramanga	0 elevated locations	0	1 Highlands
0						0			0	0	5 Ambositra	0 elevated locations	0	1 Highlands
0						0			0	0	6 Tsiroanomandidy	0 elevated locations	0	1 Highlands
0						0			0	0	4 Moramanga	0 elevated locations	0	1 Highlands
0						0			0	0	3 Ifanadiana	0 elevated locations	0	1 Highlands
0						0			0	0	5 Ambositra	0 elevated locations	0	1 Highlands
0.85	0.06					0			0	0	6 Tsiroanomandidy	0 elevated locations	0	1 Highlands
0						0			0	0	6 Tsiroanomandidy	0 elevated locations	0	1 Highlands
0						0			0	0	3 Ifanadiana	0 elevated locations	0	1 Highlands
0						0			0	0	4 Moramanga	0 elevated locations	1	1 Highlands
0						0			0	0	3 Ifanadiana	0 elevated locations	0	1 Highlands
0						0			0	0	3 Ifanadiana	0 elevated locations	0	1 Highlands
0						0			0	0	4 Moramanga	0 elevated locations	0	1 Highlands
0						0			0	0	3 Ifanadiana	0 elevated locations	0	1 Highlands
0						0			0	0	4 Moramanga	0 elevated locations	0	1 Highlands
0						0			0	0	6 Tsiroanomandidy	0 elevated locations	0	1 Highlands
0						0			0	0	4 Moramanga	0 elevated locations	0	1 Highlands
0						0					5 Ambositra	0 elevated locations	0	1 Highlands
0						0			0	0	4 Moramanga	0 elevated locations	0	1 Highlands
0						0			0	0	6 Tsiroanomandidy	0 elevated locations	1	1 Highlands
0						0			0	0	4 Moramanga	0 elevated locations	0	1 Highlands
0						0			0	0	3 Ifanadiana	0 elevated locations	0	1 Highlands
0						0			0	0	3 Ifanadiana	0 elevated locations	0	1 Highlands
0						0			0	0	4 Moramanga	0 elevated locations	0	1 Highlands
0						0			0	1	4 Moramanga	0 elevated locations	0	1 Highlands
0						0			0	1	4 Moramanga	0 elevated locations	1	1 Highlands
0						0			0	0	3 Ifanadiana	0 elevated locations	0	1 Highlands
0						0			0	0	6 Tsiroanomandidy	0 elevated locations	0	1 Highlands
0						0			0	0	6 Tsiroanomandidy	0 elevated locations	0	1 Highlands
0						0			0	0	5 Ambositra	0 elevated locations	0	1 Highlands
0						0			0	0	3 Ifanadiana	0 elevated locations	0	1 Highlands
0						0			0	0	5 Ambositra	0 elevated locations	0	1 Highlands
0						0			0	0	4 Moramanga	0 elevated locations	0	1 Highlands
0						0			0	0	4 Moramanga	0 elevated locations	0	1 Highlands
0						0			0	0	4 Moramanga	0 elevated locations	0	1 Highlands
0						0			0	0	4 Moramanga	0 elevated locations	0	1 Highlands
0						0					5 Ambositra	0 elevated locations	0	1 Highlands
0						0			0	0	4 Moramanga	0 elevated locations	0	1 Highlands
0						0			0	0	5 Ambositra	0 elevated locations	0	1 Highlands
0						0			0	0	3 Ifanadiana	0 elevated locations	0	1 Highlands
0						0			0	0	3 Ifanadiana	0 elevated locations	0	1 Highlands
0						0			0	0	5 Ambositra	0 elevated locations	0	1 Highlands
0						0			0	0	5 Ambositra	0 elevated locations	0	1 Highlands
0						0			0	0	5 Ambositra	0 elevated locations	0	1 Highlands
0						0			0	0	6 Tsiroanomandidy	0 elevated locations	0	1 Highlands
0						0			0	0	5 Ambositra	0 elevated locations	1	1 Highlands
0						0			0	0	5 Ambositra	0 elevated locations	1	1 Highlands
0						0			0	0	4 Moramanga	0 elevated locations	1	1 Highlands
0						0			0	0	6 Tsiroanomandidy	0 elevated locations	1	1 Highlands
0						0			0	0	4 Moramanga	0 elevated locations	0	1 Highlands
0						0			0	0	3 Ifanadiana	0 elevated locations	0	1 Highlands
0						0			0	0	5 Ambositra	0 elevated locations	0	1 Highlands
0						0			0	0	6 Tsiroanomandidy	0 elevated locations	0	1 Highlands
0						0			0	0	6 Tsiroanomandidy	0 elevated locations	0	1 Highlands
0						0					5 Ambositra	0 elevated locations	0	1 Highlands
0						0			0	0	5 Ambositra	0 elevated locations	0	1 Highlands
0						0			0	0	3 Ifanadiana	0 elevated locations	0	1 Highlands
0						0			0	0	3 Ifanadiana	0 elevated locations	0	1 Highlands
0						0			0	0	3 Ifanadiana	0 elevated locations	0	1 Highlands
0						0			0	0	6 Tsiroanomandidy	0 elevated locations	0	1 Highlands
0						0			0	0	5 Ambositra	0 elevated locations	0	1 Highlands
0						0			0	0	3 Ifanadiana	0 elevated locations	0	1 Highlands
0						0			0	0	6 Tsiroanomandidy	0 elevated locations	0	1 Highlands
0						0			0	0	4 Moramanga	0 elevated locations	1	1 Highlands
0						0					5 Ambositra	0 elevated locations	0	1 Highlands
0						0			0	0	5 Ambositra	0 elevated locations	0	1 Highlands
0						0			0	0	6 Tsiroanomandidy	0 elevated locations	0	1 Highlands
0						0			0	1	4 Moramanga	0 elevated locations	0	1 Highlands
0						0			0	0	6 Tsiroanomandidy	0 elevated locations	0	1 Highlands
0						0			0	0	6 Tsiroanomandidy	0 elevated locations	0	1 Highlands
0						0			0	0	5 Ambositra	0 elevated locations	0	1 Highlands
0						0			0	0	6 Tsiroanomandidy	0 elevated locations	0	1 Highlands
0						0			0	0	4 Moramanga	0 elevated locations	0	1 Highlands
0						0			0	0	3 Ifanadiana	0 elevated locations	0	1 Highlands
0						0			0	0	5 Ambositra	0 elevated locations	0	1 Highlands
0						0			1	0	4 Moramanga	0 elevated locations	0	1 Highlands
0						0			0	0	6 Tsiroanomandidy	0 elevated locations	0	1 Highlands
0						0			0	0	6 Tsiroanomandidy	0 elevated locations	1	1 Highlands
0						0			0	0	3 Ifanadiana	0 elevated locations	0	1 Highlands
0						0			0	0	5 Ambositra	0 elevated locations	0	1 Highlands
0						0			0	0	5 Ambositra	0 elevated locations	1	1 Highlands
0						0			0	0	4 Moramanga	0 elevated locations	0	1 Highlands
0						0			0	0	6 Tsiroanomandidy	0 elevated locations	1	1 Highlands
0						0			0	0	5 Ambositra	0 elevated locations	0	1 Highlands
0						0			0	0	3 Ifanadiana	0 elevated locations	0	1 Highlands
0						0			0	0	6 Tsiroanomandidy	0 elevated locations	0	1 Highlands
0						0			0	0	4 Moramanga	0 elevated locations	0	1 Highlands
0						0			0	0	4 Moramanga	0 elevated locations	0	1 Highlands
0						0			0	0	6 Tsiroanomandidy	0 elevated locations	0	1 Highlands
0						0			0	0	6 Tsiroanomandidy	0 elevated locations	0	1 Highlands
0						0			0	0	3 Ifanadiana	0 elevated locations	0	1 Highlands
0						0			0	0	6 Tsiroanomandidy	0 elevated locations	0	1 Highlands
0						0			0	0	5 Ambositra	0 elevated locations	0	1 Highlands
0						0			0	0	6 Tsiroanomandidy	0 elevated locations	0	1 Highlands
0						0			0	0	5 Ambositra	0 elevated locations	0	1 Highlands
0						0			0	0	3 Ifanadiana	0 elevated locations	0	1 Highlands
0						0			0	0	5 Ambositra	0 elevated locations	0	1 Highlands
0						0			0	0	5 Ambositra	0 elevated locations	0	1 Highlands
0						0			0	0	4 Moramanga	0 elevated locations	0	1 Highlands
0						0			0	0	6 Tsiroanomandidy	0 elevated locations	0	1 Highlands
0						0			0	0	3 Ifanadiana	0 elevated locations	0	1 Highlands
0						0			0	0	5 Ambositra	0 elevated locations	0	1 Highlands
0						0			0	0	3 Ifanadiana	0 elevated locations	0	1 Highlands
0						0			0	0	3 Ifanadiana	0 elevated locations	0	1 Highlands
0						0			0	0	5 Ambositra	0 elevated locations	0	1 Highlands
0						0			0	0	5 Ambositra	0 elevated locations	0	1 Highlands
0						0			0	0	4 Moramanga	0 elevated locations	0	1 Highlands
0						0			0	0	5 Ambositra	0 elevated locations	0	1 Highlands
0						0			0	0	3 Ifanadiana	0 elevated locations	0	1 Highlands
0						0			0	0	4 Moramanga	0 elevated locations	0	1 Highlands
0						0			0	1	4 Moramanga	0 elevated locations	1	1 Highlands
0						0			0	0	5 Ambositra	0 elevated locations	0	1 Highlands
0						0			0	0	5 Ambositra	0 elevated locations	0	1 Highlands
0						0			1	1	4 Moramanga	0 elevated locations	0	1 Highlands
0						0			0	0	4 Moramanga	0 elevated locations	0	1 Highlands
0						0			0	0	4 Moramanga	0 elevated locations	0	1 Highlands
0						0			0	0	4 Moramanga	0 elevated locations	0	1 Highlands
0						0			0	0	6 Tsiroanomandidy	0 elevated locations	1	1 Highlands
0						0			0	0	4 Moramanga	0 elevated locations	0	1 Highlands
0						0			0	0	4 Moramanga	0 elevated locations	0	1 Highlands
0						0			0	0	6 Tsiroanomandidy	0 elevated locations	1	1 Highlands
0						0			0	0	3 Ifanadiana	0 elevated locations	0	1 Highlands
1.54	1.2			3.02	3.54	1			0	0	3 Ifanadiana	0 elevated locations	1	1 Highlands
0						0			0	0	5 Ambositra	0 elevated locations	0	1 Highlands
0						0			0	0	5 Ambositra	0 elevated locations	0	1 Highlands
0						0			0	0	4 Moramanga	0 elevated locations	0	1 Highlands
0						0			0	0	3 Ifanadiana	0 elevated locations	1	1 Highlands
0						0			0	0	3 Ifanadiana	0 elevated locations	0	1 Highlands
0						0			0	0	6 Tsiroanomandidy	0 elevated locations	0	1 Highlands
0						0			0	0	4 Moramanga	0 elevated locations	0	1 Highlands
0						0			0	0	3 Ifanadiana	0 elevated locations	0	1 Highlands
0						0			0	0	6 Tsiroanomandidy	0 elevated locations	0	1 Highlands
0						0			0	0	4 Moramanga	0 elevated locations	1	1 Highlands
0						0			0	0	6 Tsiroanomandidy	0 elevated locations	0	1 Highlands
0						0			0	0	3 Ifanadiana	0 elevated locations	0	1 Highlands
0						0			0	0	3 Ifanadiana	0 elevated locations	0	1 Highlands
0						0			0	0	5 Ambositra	0 elevated locations	0	1 Highlands
0						0			0	0	3 Ifanadiana	0 elevated locations	0	1 Highlands
0						0			0	0	4 Moramanga	0 elevated locations	0	1 Highlands
0						0			0	0	6 Tsiroanomandidy	0 elevated locations	0	1 Highlands
0						0			0	0	4 Moramanga	0 elevated locations	0	1 Highlands
0						0			0	0	5 Ambositra	0 elevated locations	0	1 Highlands
0						0			0	0	3 Ifanadiana	0 elevated locations	0	1 Highlands
0						0					5 Ambositra	0 elevated locations	0	1 Highlands
0						0			0	0	6 Tsiroanomandidy	0 elevated locations	0	1 Highlands
0						0			0	1	4 Moramanga	0 elevated locations	0	1 Highlands
0						0			0	0	3 Ifanadiana	0 elevated locations	0	1 Highlands
0						0			0	0	6 Tsiroanomandidy	0 elevated locations	0	1 Highlands
0						0			0	0	4 Moramanga	0 elevated locations	0	1 Highlands
0						0			0	0	3 Ifanadiana	0 elevated locations	0	1 Highlands
0						0			0	0	5 Ambositra	0 elevated locations	0	1 Highlands
0						0			0	0	4 Moramanga	0 elevated locations	0	1 Highlands
0						0			0	0	5 Ambositra	0 elevated locations	0	1 Highlands
0						0			0	0	4 Moramanga	0 elevated locations	1	1 Highlands
0						0			0	0	5 Ambositra	0 elevated locations	0	1 Highlands
0						0			0	0	4 Moramanga	0 elevated locations	0	1 Highlands
0						0			0	0	6 Tsiroanomandidy	0 elevated locations	0	1 Highlands
0						0			0	0	3 Ifanadiana	0 elevated locations	0	1 Highlands
0						0			0	0	3 Ifanadiana	0 elevated locations	0	1 Highlands
0						0			0	0	3 Ifanadiana	0 elevated locations	0	1 Highlands
0						0			0	0	4 Moramanga	0 elevated locations	0	1 Highlands
0						0			0	0	5 Ambositra	0 elevated locations	1	1 Highlands
0						0			0	0	3 Ifanadiana	0 elevated locations	0	1 Highlands
0						0			0	1	4 Moramanga	0 elevated locations	1	1 Highlands
0						0			0	0	3 Ifanadiana	0 elevated locations	1	1 Highlands
0						0			0	0	6 Tsiroanomandidy	0 elevated locations	0	1 Highlands
0						0			0	0	6 Tsiroanomandidy	0 elevated locations	0	1 Highlands
0						0			0	0	6 Tsiroanomandidy	0 elevated locations	0	1 Highlands
0						0			0	0	3 Ifanadiana	0 elevated locations	0	1 Highlands
0						0					5 Ambositra	0 elevated locations	0	1 Highlands
0						0			0	0	3 Ifanadiana	0 elevated locations	0	1 Highlands
0						0			0	0	6 Tsiroanomandidy	0 elevated locations	0	1 Highlands
0						0			0	0	5 Ambositra	0 elevated locations	0	1 Highlands
0						0			0	0	5 Ambositra	0 elevated locations	1	1 Highlands
0						0			0	0	6 Tsiroanomandidy	0 elevated locations	1	1 Highlands
0						0			0	0	3 Ifanadiana	0 elevated locations	0	1 Highlands
0						0			0	0	3 Ifanadiana	0 elevated locations	0	1 Highlands
0						0			0	0	3 Ifanadiana	0 elevated locations	1	1 Highlands
0						0			0	0	4 Moramanga	0 elevated locations	0	1 Highlands
0						0			0	0	3 Ifanadiana	0 elevated locations	0	1 Highlands
0						0			0	0	3 Ifanadiana	0 elevated locations	1	1 Highlands
0						0			0	0	6 Tsiroanomandidy	0 elevated locations	1	1 Highlands
0						0			0	0	5 Ambositra	0 elevated locations	0	1 Highlands
0						0			0	0	3 Ifanadiana	0 elevated locations	0	1 Highlands
0						0			0	0	4 Moramanga	0 elevated locations	0	1 Highlands
0						0			0	0	5 Ambositra	0 elevated locations	1	1 Highlands
0						0			0	0	6 Tsiroanomandidy	0 elevated locations	0	1 Highlands
0						0			0	0	3 Ifanadiana	0 elevated locations	0	1 Highlands
0						0			0	0	3 Ifanadiana	0 elevated locations	0	1 Highlands
0						0			0	0	4 Moramanga	0 elevated locations	0	1 Highlands
0						0			0	0	6 Tsiroanomandidy	0 elevated locations	0	1 Highlands
0						0			0	0	3 Ifanadiana	0 elevated locations	0	1 Highlands
0						0			0	0	5 Ambositra	0 elevated locations	0	1 Highlands
0						0			0	0	4 Moramanga	0 elevated locations	0	1 Highlands
0						0			0	0	4 Moramanga	0 elevated locations	1	1 Highlands
0						0			0	0	6 Tsiroanomandidy	0 elevated locations	0	1 Highlands
0						0					5 Ambositra	0 elevated locations	0	1 Highlands
0						0			0	0	3 Ifanadiana	0 elevated locations	0	1 Highlands
0						0			0	0	5 Ambositra	0 elevated locations	0	1 Highlands
0						0			0	0	6 Tsiroanomandidy	0 elevated locations	0	1 Highlands
0						0			0	0	3 Ifanadiana	0 elevated locations	0	1 Highlands
0						0			0	0	3 Ifanadiana	0 elevated locations	0	1 Highlands
0						0			0	0	4 Moramanga	0 elevated locations	0	1 Highlands
0						0			0	0	6 Tsiroanomandidy	0 elevated locations	0	1 Highlands
0						0			0	0	4 Moramanga	0 elevated locations	0	1 Highlands
0						0			0	0	6 Tsiroanomandidy	0 elevated locations	0	1 Highlands
0						0			0	0	4 Moramanga	0 elevated locations	0	1 Highlands
0						0			0	0	5 Ambositra	0 elevated locations	0	1 Highlands
0						0			0	0	3 Ifanadiana	0 elevated locations	0	1 Highlands
0						0			0	0	6 Tsiroanomandidy	0 elevated locations	0	1 Highlands
0						0			0	0	6 Tsiroanomandidy	0 elevated locations	0	1 Highlands
0						0			0	0	4 Moramanga	0 elevated locations	0	1 Highlands
0						0			0	0	4 Moramanga	0 elevated locations	0	1 Highlands
0						0			0	0	6 Tsiroanomandidy	0 elevated locations	0	1 Highlands
0						0			0	0	5 Ambositra	0 elevated locations	0	1 Highlands
0						0			0	0	4 Moramanga	0 elevated locations	0	1 Highlands
0						0			0	0	6 Tsiroanomandidy	0 elevated locations	0	1 Highlands
0						0			0	0	5 Ambositra	0 elevated locations	0	1 Highlands
0						0			0	0	4 Moramanga	0 elevated locations	0	1 Highlands
0						0			0	0	5 Ambositra	0 elevated locations	0	1 Highlands
0						0					5 Ambositra	0 elevated locations	0	1 Highlands
0						0			0	0	6 Tsiroanomandidy	0 elevated locations	0	1 Highlands
0						0			0	0	5 Ambositra	0 elevated locations	0	1 Highlands
0						0			0	0	4 Moramanga	0 elevated locations	0	1 Highlands
0						0			0	0	3 Ifanadiana	0 elevated locations	0	1 Highlands
0						0			0	0	6 Tsiroanomandidy	0 elevated locations	0	1 Highlands
0						0			0	0	4 Moramanga	0 elevated locations	0	1 Highlands
0						0			0	0	6 Tsiroanomandidy	0 elevated locations	0	1 Highlands
0						0			0	0	6 Tsiroanomandidy	0 elevated locations	1	1 Highlands
0						0			0	0	4 Moramanga	0 elevated locations	0	1 Highlands
0						0			0	0	6 Tsiroanomandidy	0 elevated locations	0	1 Highlands
0						0			0	0	6 Tsiroanomandidy	0 elevated locations	0	1 Highlands
0						0			0	0	4 Moramanga	0 elevated locations	0	1 Highlands
0						0			0	0	6 Tsiroanomandidy	0 elevated locations	0	1 Highlands
0						0			0	0	5 Ambositra	0 elevated locations	0	1 Highlands
0						0			0	0	5 Ambositra	0 elevated locations	0	1 Highlands
0						0			0	0	6 Tsiroanomandidy	0 elevated locations	0	1 Highlands
0						0			0	0	6 Tsiroanomandidy	0 elevated locations	0	1 Highlands
0						0					5 Ambositra	0 elevated locations	0	1 Highlands
0						0			0	0	3 Ifanadiana	0 elevated locations	0	1 Highlands
0						0			0	0	6 Tsiroanomandidy	0 elevated locations	0	1 Highlands
0						0			0	1	4 Moramanga	0 elevated locations	1	1 Highlands
0						0			0	0	3 Ifanadiana	0 elevated locations	0	1 Highlands
0						0			0	0	6 Tsiroanomandidy	0 elevated locations	0	1 Highlands
0						0			0	0	5 Ambositra	0 elevated locations	0	1 Highlands
0						0			0	0	6 Tsiroanomandidy	0 elevated locations	0	1 Highlands
0						0			0	0	3 Ifanadiana	0 elevated locations	0	1 Highlands
0						0			0	0	4 Moramanga	0 elevated locations	0	1 Highlands
0						0			0	0	6 Tsiroanomandidy	0 elevated locations	0	1 Highlands
0						0			0	0	3 Ifanadiana	0 elevated locations	0	1 Highlands
0						0			0	0	3 Ifanadiana	0 elevated locations	0	1 Highlands
0						0			0	0	3 Ifanadiana	0 elevated locations	0	1 Highlands
0						0			0	0	3 Ifanadiana	0 elevated locations	0	1 Highlands
0						0					5 Ambositra	0 elevated locations	0	1 Highlands
0						0			0	0	4 Moramanga	0 elevated locations	0	1 Highlands
0						0			0	0	3 Ifanadiana	0 elevated locations	0	1 Highlands
0						0			0	0	6 Tsiroanomandidy	0 elevated locations	0	1 Highlands
0						0			0	0	5 Ambositra	0 elevated locations	0	1 Highlands
0						0			1	0	4 Moramanga	0 elevated locations	1	1 Highlands
0						0			0	0	3 Ifanadiana	0 elevated locations	0	1 Highlands
0						0			0	0	4 Moramanga	0 elevated locations	1	1 Highlands
0						0			0	0	3 Ifanadiana	0 elevated locations	0	1 Highlands
0						0			0	0	5 Ambositra	0 elevated locations	0	1 Highlands
0						0			0	0	6 Tsiroanomandidy	0 elevated locations	1	1 Highlands
0						0			0	0	3 Ifanadiana	0 elevated locations	0	1 Highlands
0						0			0	0	3 Ifanadiana	0 elevated locations	0	1 Highlands
0						0			0	0	6 Tsiroanomandidy	0 elevated locations	0	1 Highlands
0						0			0	0	3 Ifanadiana	0 elevated locations	1	1 Highlands
0						0			0	0	6 Tsiroanomandidy	0 elevated locations	0	1 Highlands
0						0			0	0	6 Tsiroanomandidy	0 elevated locations	0	1 Highlands
0						0			0	0	3 Ifanadiana	0 elevated locations	0	1 Highlands
0						0			0	0	3 Ifanadiana	0 elevated locations	1	1 Highlands
0						0			0	0	6 Tsiroanomandidy	0 elevated locations	0	1 Highlands
0						0			0	0	3 Ifanadiana	0 elevated locations	0	1 Highlands
0						0			0	0	5 Ambositra	0 elevated locations	0	1 Highlands
0						0			0	0	5 Ambositra	0 elevated locations	0	1 Highlands
0						0			0	0	3 Ifanadiana	0 elevated locations	1	1 Highlands
0						0			0	0	6 Tsiroanomandidy	0 elevated locations	0	1 Highlands
0						0			0	0	3 Ifanadiana	0 elevated locations	0	1 Highlands
0						0			0	0	6 Tsiroanomandidy	0 elevated locations	0	1 Highlands
0						0			0	0	6 Tsiroanomandidy	0 elevated locations	0	1 Highlands
0						0			0	0	3 Ifanadiana	0 elevated locations	0	1 Highlands
0						0			0	0	5 Ambositra	0 elevated locations	0	1 Highlands
0						0			0	0	3 Ifanadiana	0 elevated locations	0	1 Highlands
0						0			0	0	5 Ambositra	0 elevated locations	0	1 Highlands
0						0					5 Ambositra	0 elevated locations	0	1 Highlands
0						0			0	0	5 Ambositra	0 elevated locations	0	1 Highlands
0						0			0	0	6 Tsiroanomandidy	0 elevated locations	0	1 Highlands
0						0			0	0	4 Moramanga	0 elevated locations	0	1 Highlands
0						0			0	0	6 Tsiroanomandidy	0 elevated locations	0	1 Highlands
0						0			0	0	6 Tsiroanomandidy	0 elevated locations	0	1 Highlands
0						0			0	0	5 Ambositra	0 elevated locations	0	1 Highlands
0						0			0	0	6 Tsiroanomandidy	0 elevated locations	0	1 Highlands
0						0			0	0	4 Moramanga	0 elevated locations	1	1 Highlands
0						0			0	0	3 Ifanadiana	0 elevated locations	1	1 Highlands
0						0			0	0	6 Tsiroanomandidy	0 elevated locations	0	1 Highlands
0						0			0	0	4 Moramanga	0 elevated locations	0	1 Highlands
0						0			0	0	6 Tsiroanomandidy	0 elevated locations	0	1 Highlands
0						0			0	0	4 Moramanga	0 elevated locations	1	1 Highlands
0						0			0	0	5 Ambositra	0 elevated locations	1	1 Highlands
0						0			0	0	4 Moramanga	0 elevated locations	0	1 Highlands
0						0			0	0	6 Tsiroanomandidy	0 elevated locations	0	1 Highlands
0						0			0	0	5 Ambositra	0 elevated locations	0	1 Highlands
0						0			0	0	6 Tsiroanomandidy	0 elevated locations	0	1 Highlands
0						0			0	0	5 Ambositra	0 elevated locations	0	1 Highlands
0						0			0	0	6 Tsiroanomandidy	0 elevated locations	0	1 Highlands
0						0			0	0	5 Ambositra	0 elevated locations	0	1 Highlands
0						0			0	0	6 Tsiroanomandidy	0 elevated locations	0	1 Highlands
0						0			0	0	6 Tsiroanomandidy	0 elevated locations	0	1 Highlands
0						0					5 Ambositra	0 elevated locations	0	1 Highlands
0						0			0	0	6 Tsiroanomandidy	0 elevated locations	0	1 Highlands
0						0			0	0	4 Moramanga	0 elevated locations	0	1 Highlands
0						0			0	0	3 Ifanadiana	0 elevated locations	0	1 Highlands
0						0			0	1	4 Moramanga	0 elevated locations	0	1 Highlands
0						0			0	0	6 Tsiroanomandidy	0 elevated locations	0	1 Highlands
0						0			0	0	5 Ambositra	0 elevated locations	0	1 Highlands
0						0			0	0	5 Ambositra	0 elevated locations	0	1 Highlands
0						0			0	0	4 Moramanga	0 elevated locations	0	1 Highlands
0						0			0	1	4 Moramanga	0 elevated locations	0	1 Highlands
0						0			0	0	4 Moramanga	0 elevated locations	0	1 Highlands
0						0			0	0	3 Ifanadiana	0 elevated locations	0	1 Highlands
0						0			0	0	5 Ambositra	0 elevated locations	1	1 Highlands
0						0			0	0	5 Ambositra	0 elevated locations	0	1 Highlands
0						0			0	0	6 Tsiroanomandidy	0 elevated locations	0	1 Highlands
0						0			0	0	4 Moramanga	0 elevated locations	0	1 Highlands
0						0			0	0	5 Ambositra	0 elevated locations	0	1 Highlands
0						0			0	0	6 Tsiroanomandidy	0 elevated locations	0	1 Highlands
0						0			0	0	3 Ifanadiana	0 elevated locations	0	1 Highlands
0						0			0	0	5 Ambositra	0 elevated locations	0	1 Highlands
0						0			0	0	6 Tsiroanomandidy	0 elevated locations	0	1 Highlands
0						0			0	0	4 Moramanga	0 elevated locations	0	1 Highlands
0						0			0	0	5 Ambositra	0 elevated locations	0	1 Highlands
0						0			0	0	4 Moramanga	0 elevated locations	0	1 Highlands
0						0			0	0	6 Tsiroanomandidy	0 elevated locations	0	1 Highlands
0						0			0	0	6 Tsiroanomandidy	0 elevated locations	0	1 Highlands
0						0			0	0	4 Moramanga	0 elevated locations	0	1 Highlands
0						0			0	0	3 Ifanadiana	0 elevated locations	0	1 Highlands
0						0			0	0	5 Ambositra	0 elevated locations	0	1 Highlands
0						0			0	0	3 Ifanadiana	0 elevated locations	0	1 Highlands
0						0			1	0	3 Ifanadiana	0 elevated locations	0	1 Highlands
0						0			0	0	5 Ambositra	0 elevated locations	0	1 Highlands
0						0			0	0	3 Ifanadiana	0 elevated locations	0	1 Highlands
0						0			0	0	4 Moramanga	0 elevated locations	0	1 Highlands
0						0			0	0	4 Moramanga	0 elevated locations	0	1 Highlands
0						0			0	0	5 Ambositra	0 elevated locations	0	1 Highlands
0						0			0	0	6 Tsiroanomandidy	0 elevated locations	0	1 Highlands
0						0			0	0	5 Ambositra	0 elevated locations	0	1 Highlands
0						0			0	0	4 Moramanga	0 elevated locations	0	1 Highlands
0						0			0	0	5 Ambositra	0 elevated locations	1	1 Highlands
0						0			0	0	5 Ambositra	0 elevated locations	0	1 Highlands
0						0			0	0	5 Ambositra	0 elevated locations	0	1 Highlands
0						0			0	0	3 Ifanadiana	0 elevated locations	0	1 Highlands
0						0			0	0	5 Ambositra	0 elevated locations	0	1 Highlands
0						0			0	0	6 Tsiroanomandidy	0 elevated locations	0	1 Highlands
0						0			0	0	6 Tsiroanomandidy	0 elevated locations	0	1 Highlands
0						0			0	0	5 Ambositra	0 elevated locations	0	1 Highlands
0						0			0	0	4 Moramanga	0 elevated locations	0	1 Highlands
0						0			0	0	4 Moramanga	0 elevated locations	0	1 Highlands
0						0			0	0	6 Tsiroanomandidy	0 elevated locations	0	1 Highlands
0						0			0	0	6 Tsiroanomandidy	0 elevated locations	0	1 Highlands
0						0					5 Ambositra	0 elevated locations	0	1 Highlands
0						0			0	0	6 Tsiroanomandidy	0 elevated locations	0	1 Highlands
0						0					5 Ambositra	0 elevated locations	0	1 Highlands
0						0			0	0	5 Ambositra	0 elevated locations	1	1 Highlands
0						0			0	0	6 Tsiroanomandidy	0 elevated locations	0	1 Highlands
0						0			0	0	5 Ambositra	0 elevated locations	0	1 Highlands
0						0			0	0	6 Tsiroanomandidy	0 elevated locations	0	1 Highlands
0						0			0	0	3 Ifanadiana	0 elevated locations	0	1 Highlands
0						0			0	0	6 Tsiroanomandidy	0 elevated locations	0	1 Highlands
0						0			0	0	6 Tsiroanomandidy	0 elevated locations	1	1 Highlands
0						0			0	0	3 Ifanadiana	0 elevated locations	0	1 Highlands
0						0			0	1	4 Moramanga	0 elevated locations	0	1 Highlands
0						0			0	1	4 Moramanga	0 elevated locations	1	1 Highlands
0						0			0	0	5 Ambositra	0 elevated locations	0	1 Highlands
0						0			0	0	4 Moramanga	0 elevated locations	0	1 Highlands
0						0			0	0	4 Moramanga	0 elevated locations	0	1 Highlands
0						0			0	0	4 Moramanga	0 elevated locations	0	1 Highlands
0.8	0.82			0.03	0.03	0			0	0	6 Tsiroanomandidy	0 elevated locations	0	1 Highlands
0						0			0	0	6 Tsiroanomandidy	0 elevated locations	0	1 Highlands
0						0			0	0	5 Ambositra	0 elevated locations	0	1 Highlands
0						0			0	0	3 Ifanadiana	0 elevated locations	0	1 Highlands
0						0			0	0	3 Ifanadiana	0 elevated locations	0	1 Highlands
0						0			0	0	6 Tsiroanomandidy	0 elevated locations	0	1 Highlands
0						0			0	0	3 Ifanadiana	0 elevated locations	0	1 Highlands
0						0			0	0	6 Tsiroanomandidy	0 elevated locations	0	1 Highlands
0						0			0	0	3 Ifanadiana	0 elevated locations	0	1 Highlands
0						0			0	0	3 Ifanadiana	0 elevated locations	0	1 Highlands
0						0			0	0	3 Ifanadiana	0 elevated locations	0	1 Highlands
0						0			0	0	6 Tsiroanomandidy	0 elevated locations	0	1 Highlands
0						0			0	0	3 Ifanadiana	0 elevated locations	0	1 Highlands
0						0			0	0	4 Moramanga	0 elevated locations	0	1 Highlands
0						0			0	0	4 Moramanga	0 elevated locations	0	1 Highlands
0						0			0	0	4 Moramanga	0 elevated locations	0	1 Highlands
0						0			0	0	6 Tsiroanomandidy	0 elevated locations	0	1 Highlands
0						0			0	0	5 Ambositra	0 elevated locations	0	1 Highlands
0						0			0	0	6 Tsiroanomandidy	0 elevated locations	0	1 Highlands
0						0			0	0	4 Moramanga	0 elevated locations	0	1 Highlands
0						0			0	0	3 Ifanadiana	0 elevated locations	0	1 Highlands
0						0			0	0	4 Moramanga	0 elevated locations	0	1 Highlands
0						0			0	0	3 Ifanadiana	0 elevated locations	0	1 Highlands
0						0			0	0	4 Moramanga	0 elevated locations	0	1 Highlands
0						0			0	0	3 Ifanadiana	0 elevated locations	0	1 Highlands
0						0			0	0	4 Moramanga	0 elevated locations	0	1 Highlands
0						0			0	0	4 Moramanga	0 elevated locations	0	1 Highlands
0						0			0	0	6 Tsiroanomandidy	0 elevated locations	0	1 Highlands
0						0			0	0	3 Ifanadiana	0 elevated locations	0	1 Highlands
0						0			0	0	6 Tsiroanomandidy	0 elevated locations	0	1 Highlands
0						0			0	0	6 Tsiroanomandidy	0 elevated locations	0	1 Highlands
0						0			0	0	3 Ifanadiana	0 elevated locations	0	1 Highlands
0						0			0	0	3 Ifanadiana	0 elevated locations	0	1 Highlands
0						0			0	0	6 Tsiroanomandidy	0 elevated locations	0	1 Highlands
0						0			0	0	6 Tsiroanomandidy	0 elevated locations	0	1 Highlands
0						0			0	0	5 Ambositra	0 elevated locations	0	1 Highlands
0						0			0	0	3 Ifanadiana	0 elevated locations	1	1 Highlands
0						0			0	0	3 Ifanadiana	0 elevated locations	1	1 Highlands
0						0			0	1	6 Tsiroanomandidy	0 elevated locations	1	1 Highlands
0						0			0	0	6 Tsiroanomandidy	0 elevated locations	0	1 Highlands
0						0			0	0	6 Tsiroanomandidy	0 elevated locations	0	1 Highlands
0						0			0	0	6 Tsiroanomandidy	0 elevated locations	0	1 Highlands
0						0			0	0	6 Tsiroanomandidy	0 elevated locations	0	1 Highlands
0						0			0	0	4 Moramanga	0 elevated locations	0	1 Highlands
0						0			0	0	4 Moramanga	0 elevated locations	0	1 Highlands
0						0			0	0	4 Moramanga	0 elevated locations	0	1 Highlands
0						0			0	0	5 Ambositra	0 elevated locations	0	1 Highlands
0						0			0	0	3 Ifanadiana	0 elevated locations	0	1 Highlands
0						0			0	0	6 Tsiroanomandidy	0 elevated locations	0	1 Highlands
0						0			0	0	5 Ambositra	0 elevated locations	0	1 Highlands
0						0			0	0	4 Moramanga	0 elevated locations	0	1 Highlands
0						0			0	0	5 Ambositra	0 elevated locations	0	1 Highlands
0						0			0	0	4 Moramanga	0 elevated locations	0	1 Highlands
0						0			0	0	4 Moramanga	0 elevated locations	0	1 Highlands
0						0			0	0	6 Tsiroanomandidy	0 elevated locations	0	1 Highlands
0						0			0	0	5 Ambositra	0 elevated locations	0	1 Highlands
0						0			0	0	5 Ambositra	0 elevated locations	0	1 Highlands
0						0			0	0	3 Ifanadiana	0 elevated locations	0	1 Highlands
0						0			0	0	3 Ifanadiana	0 elevated locations	0	1 Highlands
0						0			0	0	6 Tsiroanomandidy	0 elevated locations	0	1 Highlands
0						0			0	0	3 Ifanadiana	0 elevated locations	0	1 Highlands
0						0			0	0	4 Moramanga	0 elevated locations	1	1 Highlands
0						0			0	1	6 Tsiroanomandidy	0 elevated locations	0	1 Highlands
0						0			0	0	6 Tsiroanomandidy	0 elevated locations	0	1 Highlands
0						0			0	0	6 Tsiroanomandidy	0 elevated locations	0	1 Highlands
0						0			0	0	6 Tsiroanomandidy	0 elevated locations	0	1 Highlands
0						0			0	0	3 Ifanadiana	0 elevated locations	1	1 Highlands
0						0			0	0	4 Moramanga	0 elevated locations	1	1 Highlands
0						0			0	1	6 Tsiroanomandidy	0 elevated locations	0	1 Highlands
0						0			0	0	6 Tsiroanomandidy	0 elevated locations	1	1 Highlands
0						0			0	0	5 Ambositra	0 elevated locations	0	1 Highlands
0						0			0	0	5 Ambositra	0 elevated locations	0	1 Highlands
0						0			0	0	6 Tsiroanomandidy	0 elevated locations	0	1 Highlands
0						0			0	0	5 Ambositra	0 elevated locations	0	1 Highlands
0						0			0	0	4 Moramanga	0 elevated locations	0	1 Highlands
0						0			0	0	4 Moramanga	0 elevated locations	0	1 Highlands
0						0			0	0	3 Ifanadiana	0 elevated locations	1	1 Highlands
0						0			0	0	6 Tsiroanomandidy	0 elevated locations	0	1 Highlands
0						0			0	0	5 Ambositra	0 elevated locations	0	1 Highlands
0						0			0	0	6 Tsiroanomandidy	0 elevated locations	0	1 Highlands
0						0			0	0	3 Ifanadiana	0 elevated locations	0	1 Highlands
0						0			0	0	6 Tsiroanomandidy	0 elevated locations	0	1 Highlands
0						0			0	0	4 Moramanga	0 elevated locations	0	1 Highlands
0						0			0	0	3 Ifanadiana	0 elevated locations	0	1 Highlands
0						0			0	0	3 Ifanadiana	0 elevated locations	0	1 Highlands
0						0			0	0	3 Ifanadiana	0 elevated locations	0	1 Highlands
0						0			0	0	4 Moramanga	0 elevated locations	0	1 Highlands
0						0			0	0	6 Tsiroanomandidy	0 elevated locations	0	1 Highlands
0						0			0	0	3 Ifanadiana	0 elevated locations	0	1 Highlands
0						0			0	0	6 Tsiroanomandidy	0 elevated locations	1	1 Highlands
0						0			0	0	6 Tsiroanomandidy	0 elevated locations	0	1 Highlands
0						0			0	0	6 Tsiroanomandidy	0 elevated locations	0	1 Highlands
0						0			0	0	4 Moramanga	0 elevated locations	0	1 Highlands
0						0			0	1	4 Moramanga	0 elevated locations	0	1 Highlands
0						0			0	0	3 Ifanadiana	0 elevated locations	0	1 Highlands
0						0			0	0	4 Moramanga	0 elevated locations	0	1 Highlands
0						0			0	0	6 Tsiroanomandidy	0 elevated locations	0	1 Highlands
0						0					5 Ambositra	0 elevated locations	0	1 Highlands
0						0			0	0	4 Moramanga	0 elevated locations	0	1 Highlands
0						0			0	0	6 Tsiroanomandidy	0 elevated locations	0	1 Highlands
0						0			0	0	5 Ambositra	0 elevated locations	0	1 Highlands
0						0			0	0	3 Ifanadiana	0 elevated locations	0	1 Highlands
0						0			0	0	3 Ifanadiana	0 elevated locations	0	1 Highlands
0						0			0	0	6 Tsiroanomandidy	0 elevated locations	0	1 Highlands
0						0			0	0	4 Moramanga	0 elevated locations	0	1 Highlands
0						0			0	0	6 Tsiroanomandidy	0 elevated locations	0	1 Highlands
0						0			0	0	5 Ambositra	0 elevated locations	0	1 Highlands
0						0			0	0	6 Tsiroanomandidy	0 elevated locations	0	1 Highlands
0						0			0	0	4 Moramanga	0 elevated locations	0	1 Highlands
0						0			0	0	5 Ambositra	0 elevated locations	0	1 Highlands
0						0			0	0	5 Ambositra	0 elevated locations	0	1 Highlands
0						0			0	0	6 Tsiroanomandidy	0 elevated locations	1	1 Highlands
0						0			0	0	5 Ambositra	0 elevated locations	0	1 Highlands
0						0			0	0	3 Ifanadiana	0 elevated locations	0	1 Highlands
0						0					5 Ambositra	0 elevated locations	0	1 Highlands
0						0			0	0	4 Moramanga	0 elevated locations	0	1 Highlands
0						0			0	0	5 Ambositra	0 elevated locations	0	1 Highlands
0						0			0	0	4 Moramanga	0 elevated locations	0	1 Highlands
0						0			0	0	4 Moramanga	0 elevated locations	1	1 Highlands
0						0					5 Ambositra	0 elevated locations	0	1 Highlands
0						0			0	0	4 Moramanga	0 elevated locations	0	1 Highlands
0						0			0	0	6 Tsiroanomandidy	0 elevated locations	0	1 Highlands
0						0			0	0	5 Ambositra	0 elevated locations	1	1 Highlands
0						0			0	0	5 Ambositra	0 elevated locations	0	1 Highlands
0						0			0	1	4 Moramanga	0 elevated locations	0	1 Highlands
0						0			0	0	5 Ambositra	0 elevated locations	0	1 Highlands
0						0			0	0	3 Ifanadiana	0 elevated locations	0	1 Highlands
0						0			0	0	3 Ifanadiana	0 elevated locations	0	1 Highlands
0						0			0	0	6 Tsiroanomandidy	0 elevated locations	0	1 Highlands
0						0			0	0	3 Ifanadiana	0 elevated locations	0	1 Highlands
0						0			0	0	3 Ifanadiana	0 elevated locations	0	1 Highlands
0						0			0	0	6 Tsiroanomandidy	0 elevated locations	0	1 Highlands
0						0			0	0	5 Ambositra	0 elevated locations	0	1 Highlands
0						0			0	0	4 Moramanga	0 elevated locations	0	1 Highlands
0						0			0	0	5 Ambositra	0 elevated locations	0	1 Highlands
0						0			0	0	6 Tsiroanomandidy	0 elevated locations	0	1 Highlands
0						0			0	0	4 Moramanga	0 elevated locations	0	1 Highlands
0						0			0	0	3 Ifanadiana	0 elevated locations	0	1 Highlands
0						0			0	0	5 Ambositra	0 elevated locations	0	1 Highlands
0						0			0	0	6 Tsiroanomandidy	0 elevated locations	0	1 Highlands
0						0			0	0	3 Ifanadiana	0 elevated locations	0	1 Highlands
0						0			1	0	4 Moramanga	0 elevated locations	0	1 Highlands
0						0			0	0	4 Moramanga	0 elevated locations	0	1 Highlands
0						0			0	0	5 Ambositra	0 elevated locations	0	1 Highlands
0						0			0	0	4 Moramanga	0 elevated locations	0	1 Highlands
